# Supplementary material for: How to Increase the Attractiveness of the Public Health Service in Germany as a Prospective Employer? Part II of the OeGD-Studisurvey
Source: Int J Environ Res Public Health. 2022 Sep 17;19(18):11733. doi: 10.3390/ijerph191811733 (PMC9517236; doi:10.3390/ijerph191811733)
Supplement: Supplementary file 1 [file ijerph-19-11733-s001.zip]

Archive with 1 entries (1 files):
- ijerph-1869631-supplementary.xlsx
