# Supplementary material for: How to Increase the Attractiveness of the Public Health Service in Germany as a Prospective Employer? Part II of the OeGD-Studisurvey
Source: Int J Environ Res Public Health. 2022 Sep 17;19(18):11733. doi: 10.3390/ijerph191811733 (PMC9517236; doi:10.3390/ijerph191811733)
Supplement: Supplementary file 1 [file ijerph-19-11733-s001.zip › ijerph-1869631-supplementary.xlsx]

## Sheet: Table S1
Lvl.0	Lvl.1	Lvl2	Lvl.3
N: reasons for not considering the PHS attractive	reasons related to impact and effect	limited impact or not making a difference	limited impact or not making a difference
N: reasons for not considering the PHS attractive	reasons related to impact and effect	limited impact or not making a difference	low impact due to not taking (decisive) action
N: reasons for not considering the PHS attractive	reasons related to impact and effect	limited impact or not making a difference	low impact, reaching few people, narrow sphere of influence
N: reasons for not considering the PHS attractive	reasons related to impact and effect	limited impact or not making a difference	need to make the experience that PHS has an impact or work makes a difference
N: reasons for not considering the PHS attractive	reasons related to impact and effect	limited impact or not making a difference	PHS needs to address important, real-world problems
N: reasons for not considering the PHS attractive	reasons related to impact and effect	limited impact or not making a difference	suggestion to increasing impact, reach more people, or to expand sphere of influence
N: reasons for not considering the PHS attractive	reasons related to impact and effect	limited impact or not making a difference	to having impact or feeling to not make a difference
N: reasons for not considering the PHS attractive	reasons related to institution	bureaucratic institutions and work	be less like a classical institution of public administration
N: reasons for not considering the PHS attractive	reasons related to institution	bureaucratic institutions and work	bound or restricted by bureaucracy or bureaucratic structures
N: reasons for not considering the PHS attractive	reasons related to institution	bureaucratic institutions and work	bound or restricted by rules and regulations
N: reasons for not considering the PHS attractive	reasons related to institution	bureaucratic institutions and work	bureaucratic institutions and work (general/not further specified)
N: reasons for not considering the PHS attractive	reasons related to institution	bureaucratic institutions and work	frustrating structures, institutions, and processes
N: reasons for not considering the PHS attractive	reasons related to institution	bureaucratic institutions and work	inert, nondynamic, slow, inefficient
N: reasons for not considering the PHS attractive	reasons related to institution	bureaucratic institutions and work	inflexible and rigid hierarchies
N: reasons for not considering the PHS attractive	reasons related to institution	bureaucratic institutions and work	too much "jurisdiction wrangling"
N: reasons for not considering the PHS attractive	reasons related to institution	bureaucratic institutions and work	need to reduced restrictions by rules and regulations
N: reasons for not considering the PHS attractive	reasons related to institution	bureaucratic institutions and work	no interest in working for a classical institution of public administration
N: reasons for not considering the PHS attractive	reasons related to institution	bureaucratic institutions and work	need to reduce administrative work
N: reasons for not considering the PHS attractive	reasons related to institution	bureaucratic institutions and work	need to reduce bureaucracy, PHS needs to be less bureaucratic (in general)
N: reasons for not considering the PHS attractive	reasons related to institution	bureaucratic institutions and work	reduce desk work, less paperwork
N: reasons for not considering the PHS attractive	reasons related to institution	bureaucratic institutions and work	structures are too rigid
N: reasons for not considering the PHS attractive	reasons related to institution	bureaucratic institutions and work	too much administrative work
N: reasons for not considering the PHS attractive	reasons related to institution	bureaucratic institutions and work	too much bureaucracy, to bureaucratic (in general)
N: reasons for not considering the PHS attractive	reasons related to institution	bureaucratic institutions and work	too much desk work, too much paperwork
N: reasons for not considering the PHS attractive	reasons related to institution	bureaucratic institutions and work	too theoretical, too little practice
N: reasons for not considering the PHS attractive	reasons related to institution	more attention to diversity and gender equity needed	more attention to diversity and/or gender equity needed
N: reasons for not considering the PHS attractive	reasons related to institution	outdated, not innovative, and in need of modernization	need for more digitalization in the PHS
N: reasons for not considering the PHS attractive	reasons related to institution	outdated, not innovative, and in need of modernization	need for reform of the PHS (in general)
N: reasons for not considering the PHS attractive	reasons related to institution	outdated, not innovative, and in need of modernization	needs more modern work and more modern administrative structures
N: reasons for not considering the PHS attractive	reasons related to institution	outdated, not innovative, and in need of modernization	PHS needs more (financial) resources
N: reasons for not considering the PHS attractive	reasons related to institution	outdated, not innovative, and in need of modernization	needs more modern and innovative public health approaches
N: reasons for not considering the PHS attractive	reasons related to institution	outdated, not innovative, and in need of modernization	unattractive, as PHS is not interested in innovation or reform
N: reasons for not considering the PHS attractive	reasons related to institution	outdated, not innovative, and in need of modernization	outdated, not innovative, and in need of modernization (in general)
N: reasons for not considering the PHS attractive	reasons related to job, employment, and employer	career opportunities are lacking or unattractive	career opportunities are lacking or unattractive
N: reasons for not considering the PHS attractive	reasons related to job, employment, and employer	career opportunities are lacking or unattractive	opportunities for continuous education are lacking or unattractive
N: reasons for not considering the PHS attractive	reasons related to job, employment, and employer	Low accessibility and lacking acknowledgment for non-medical professionals	lacking acknowledgment of individuals without a medical degree
N: reasons for not considering the PHS attractive	reasons related to job, employment, and employer	Low accessibility and lacking acknowledgment for non-medical professionals	limited accessibility of jobs for individuals without a medical degree
N: reasons for not considering the PHS attractive	reasons related to job, employment, and employer	Low accessibility and lacking acknowledgment for non-medical professionals	limited availability of jobs for individuals without a medical degree
N: reasons for not considering the PHS attractive	reasons related to job, employment, and employer	salary and remuneration are too low	salary and remuneration are not performance oriented
N: reasons for not considering the PHS attractive	reasons related to job, employment, and employer	salary and remuneration are too low	salary and remuneration are too low
N: reasons for not considering the PHS attractive	reasons related to job, employment, and employer	working-hours are unattractive	needs to offer attractive working-hours
N: reasons for not considering the PHS attractive	reasons related to job, employment, and employer	working-hours are unattractive	unattractive, due to lack of shiftwork
N: reasons for not considering the PHS attractive	reasons related to job, employment, and employer	working-hours are unattractive	working-hours are unattractive
N: reasons for not considering the PHS attractive	reasons related to occupation	limited creative freedoms	need to increase creative freedoms
N: reasons for not considering the PHS attractive	reasons related to occupation	limited creative freedoms	occupation does not provide sufficient creative freedoms
N: reasons for not considering the PHS attractive	reasons related to occupation	not challenging, not for ambitious people	is not attractive for ambitious people
N: reasons for not considering the PHS attractive	reasons related to occupation	not challenging, not for ambitious people	not challenging, not for ambitious people
N: reasons for not considering the PHS attractive	reasons related to occupation	not challenging, not for ambitious people	occupation does not allow to fulfill ones' potential
N: reasons for not considering the PHS attractive	reasons related to occupation	not challenging, not for ambitious people	occupation is not challenging
N: reasons for not considering the PHS attractive	reasons related to occupation	occupation is boring, monotonous, or generally not interesting	occupation is boring, monotonous, or generally not interesting
N: reasons for not considering the PHS attractive	reasons related to occupation	stress and workload are high	stress or workload is too high
N: reasons for not considering the PHS attractive	reasons related to occupation	stress and workload are high	too dangerous
N: reasons for not considering the PHS attractive	reasons related to occupation	stress and workload are high	too much responsibility
N: reasons for not considering the PHS attractive	reasons related to occupation	unattractive working conditions or working atmosphere	unattractive working conditions or working atmosphere
N: reasons for not considering the PHS attractive	reasons related to reputation and image	negative image and reputation of the PHS	need to improve image and reputation image, need to increase awareness about the PHS and its impact
N: reasons for not considering the PHS attractive	reasons related to reputation and image	negative image and reputation of the PHS	negative and reputation image regarding the impact of the PHS
N: reasons for not considering the PHS attractive	reasons related to reputation and image	negative image and reputation of the PHS	negative and reputation image, low awareness about the PHS
N: reasons for not considering the PHS attractive	reasons related to reputation and image	negative image and reputation of the PHS	negative and reputation image, low awareness about the PHS
N: reasons for not considering the PHS attractive	reasons related to responsiveness and localization	influence or restrictions by politics are too high	need to achieve more independence from politics
N: reasons for not considering the PHS attractive	reasons related to responsiveness and localization	influence or restrictions by politics are too high	too influence of lobbyists and conflicts of interest
N: reasons for not considering the PHS attractive	reasons related to responsiveness and localization	influence or restrictions by politics are too high	too much bound or restricted by politics and politicians
N: reasons for not considering the PHS attractive	reasons related to responsiveness and localization	influence or restrictions by politics are too high	too much politics
N: reasons for not considering the PHS attractive	reasons related to responsiveness and localization	influence or restrictions by politics are too high	too restricted by politics or conflicts of interest
N: reasons for not considering the PHS attractive	reasons related to responsiveness and localization	need to improve responsiveness to population	need to be more in touch with the population
N: reasons for not considering the PHS attractive	reasons related to responsiveness and localization	need to improve responsiveness to population	need to improve responsiveness to population
N: reasons for not considering the PHS attractive	reasons related to responsiveness and localization	need to improve responsiveness to population	need to include the population
N: reasons for not considering the PHS attractive	reasons related to responsiveness and localization	need to improve responsiveness to population	not being responsive to the needs of the population
N: reasons for not considering the PHS attractive	reasons related to responsiveness and localization	too local, need to strengthen international and global focus	local health services not interesting; RKI interesting
N: reasons for not considering the PHS attractive	reasons related to responsiveness and localization	too local, need to strengthen international and global focus	need to strengthen international and global focus
N: reasons for not considering the PHS attractive	reasons related to responsiveness and localization	too local, need to strengthen international and global focus	too local
N: reasons for not considering the PHS attractive	reasons related to responsiveness and localization	too local, need to strengthen international and global focus	too local, need to strengthen international and global focus
N: reasons for not considering the PHS attractive	reasons related to statements related to interest	No suggestion on how to improve the PHS	No suggestion on how to improve the PHS
N: reasons for not considering the PHS attractive	reasons related to statements related to interest	participant is "just not interested"	participant is "just not interested"
N: reasons for not considering the PHS attractive	reasons related to topics and activities	insufficient focus or impact on social determinants of health, affecting health on system or structural level or on prevention and health promotion	insufficient focus or impact on social determinants of health, affecting health on system or structural level or on prevention and health promotion
N: reasons for not considering the PHS attractive	reasons related to topics and activities	insufficient focus or impact on social determinants of health, affecting health on system or structural level or on prevention and health promotion	need to focus more on influencing politics
N: reasons for not considering the PHS attractive	reasons related to topics and activities	insufficient focus or impact on social determinants of health, affecting health on system or structural level or on prevention and health promotion	need to focus more on prevention (in general)
N: reasons for not considering the PHS attractive	reasons related to topics and activities	insufficient focus or impact on social determinants of health, affecting health on system or structural level or on prevention and health promotion	need to focus more on setting based prevention and health promotion
N: reasons for not considering the PHS attractive	reasons related to topics and activities	insufficient focus or impact on social determinants of health, affecting health on system or structural level or on prevention and health promotion	need to focus more on social determinants of health or on underlying systems or structures
N: reasons for not considering the PHS attractive	reasons related to topics and activities	insufficient focus or impact on social determinants of health, affecting health on system or structural level or on prevention and health promotion	need to focus more on vulnerable populations
N: reasons for not considering the PHS attractive	reasons related to topics and activities	not enough (clinical) medicine, too few patients	more contact to patients, more clinical practice
N: reasons for not considering the PHS attractive	reasons related to topics and activities	not enough (clinical) medicine, too few patients	not enough (clinical) medicine, too few patients
N: reasons for not considering the PHS attractive	reasons related to topics and activities	not enough (clinical) medicine, too few patients	too much prevention
N: reasons for not considering the PHS attractive	reasons related to topics and activities	not enough (clinical) medicine, too few patients	too much public health
N: reasons for not considering the PHS attractive	reasons related to topics and activities	not enough research	lack of research
N: reasons for not considering the PHS attractive	reasons related to topics and activities	not enough research	need to improve or provide opportunities for research
N: reasons for not considering the PHS attractive	reasons related to topics and activities	not enough research	not enough research
N: reasons for not considering the PHS attractive	reasons related to topics and activities	not enough research	provide opportunity to write dissertation in the PHS
N: reasons for not considering the PHS attractive	reasons related to topics and activities	suggestion to focus on specific topics	suggestion to focus on specific topics
N: reasons for not considering the PHS attractive	reasons related to topics and activities	too much focus on medicine	too much focus on medicine
N: reasons for not considering the PHS attractive	reasons related to topics and activities	too much research	too much research
P: reasons for considering the PHS attractive	reasons related to impact and effect	having an impact and making a difference	focused on the public good
P: reasons for considering the PHS attractive	reasons related to impact and effect	having an impact and making a difference	giving something back to society
P: reasons for considering the PHS attractive	reasons related to impact and effect	having an impact and making a difference	has an impact or (experience of) making a difference
P: reasons for considering the PHS attractive	reasons related to impact and effect	having an impact and making a difference	having a positive impact on vulnerable populations
P: reasons for considering the PHS attractive	reasons related to impact and effect	having an impact and making a difference	having an impact and making a difference
P: reasons for considering the PHS attractive	reasons related to impact and effect	having an impact and making a difference	high impact, reaching many people, broad sphere of influence
P: reasons for considering the PHS attractive	reasons related to impact and effect	having an impact and making a difference	PHS and its work is important
P: reasons for considering the PHS attractive	reasons related to impact and effect	having an impact and making a difference	social medicine
P: reasons for considering the PHS attractive	reasons related to institution	willing to change; ongoing reform	intend to change the institution
P: reasons for considering the PHS attractive	reasons related to institution	willing to change; ongoing reform	attractive; due to ongoing reform
P: reasons for considering the PHS attractive	reasons related to institution	willing to change; ongoing reform	attractive, due to willingness to change/reform
P: reasons for considering the PHS attractive	reasons related to job, employment, and employer	high degree of job security	high degree of job security (in general)
P: reasons for considering the PHS attractive	reasons related to job, employment, and employer	high degree of job security	provides chance to become a public servant (Ger.: Beamter)
P: reasons for considering the PHS attractive	reasons related to job, employment, and employer	high degree of job security	working for public service is attractive
P: reasons for considering the PHS attractive	reasons related to job, employment, and employer	attractive career opportunities	attractive career opportunities
P: reasons for considering the PHS attractive	reasons related to job, employment, and employer	attractive career opportunities	offers attractive career opportunities
P: reasons for considering the PHS attractive	reasons related to job, employment, and employer	attractive career opportunities	offers attractive opportunities for continuous education
P: reasons for considering the PHS attractive	reasons related to job, employment, and employer	attractive career opportunities	offers attractive opportunities for learning and gaining experience
P: reasons for considering the PHS attractive	reasons related to job, employment, and employer	attractive salary	attractive salary
P: reasons for considering the PHS attractive	reasons related to job, employment, and employer	availability and accessibility of jobs	availability and accessibility of jobs
P: reasons for considering the PHS attractive	reasons related to job, employment, and employer	good work-life balance and attractive working-hours	attractive for women
P: reasons for considering the PHS attractive	reasons related to job, employment, and employer	good work-life balance and attractive working-hours	length of working days and hours are attractive
P: reasons for considering the PHS attractive	reasons related to job, employment, and employer	good work-life balance and attractive working-hours	no shift-work, no need to work at night or on weekends
P: reasons for considering the PHS attractive	reasons related to job, employment, and employer	good work-life balance and attractive working-hours	offers good work-life balance and attractive working-hours
P: reasons for considering the PHS attractive	reasons related to job, employment, and employer	good work-life balance and attractive working-hours	provides attractive work-life balance
P: reasons for considering the PHS attractive	reasons related to job, employment, and employer	good work-life balance and attractive working-hours	working-hours are flexible
P: reasons for considering the PHS attractive	reasons related to job, employment, and employer	good work-life balance and attractive working-hours	working-hours are predictable
P: reasons for considering the PHS attractive	reasons related to job, employment, and employer	good work-life balance and attractive working-hours	working-hours or employer is family friendly
P: reasons for considering the PHS attractive	reasons related to job, employment, and employer	sensitive and open to diversity and diverse needs	sensitive and open to diversity and diverse needs
P: reasons for considering the PHS attractive	reasons related to occupation	challenging and allows to use one’s skills and abilities	allows to use one’s skills and abilities
P: reasons for considering the PHS attractive	reasons related to occupation	challenging and allows to use one’s skills and abilities	challenging and allows to use one’s skills and abilities
P: reasons for considering the PHS attractive	reasons related to occupation	challenging and allows to use one’s skills and abilities	occupations are challenging
P: reasons for considering the PHS attractive	reasons related to occupation	flat hierarchies	flat hierarchies
P: reasons for considering the PHS attractive	reasons related to occupation	interdisciplinary team structure	interdisciplinary team structure
P: reasons for considering the PHS attractive	reasons related to occupation	job is relaxed, stress and overall workload is low	clear and circumscribed scope of work
P: reasons for considering the PHS attractive	reasons related to occupation	job is relaxed, stress and overall workload is low	job is relaxed
P: reasons for considering the PHS attractive	reasons related to occupation	job is relaxed, stress and overall workload is low	stress and overall workload are low
P: reasons for considering the PHS attractive	reasons related to occupation	occupation is exciting, diverse, or generally interesting	interesting due to interest in specific topic
P: reasons for considering the PHS attractive	reasons related to occupation	occupation is exciting, diverse, or generally interesting	occupation is exciting, diverse, or generally interesting
P: reasons for considering the PHS attractive	reasons related to occupation	provides creative freedoms	provides creative freedoms
P: reasons for considering the PHS attractive	reasons related to occupation	provides creative freedoms	provides opportunity to implement change
P: reasons for considering the PHS attractive	reasons related to occupation	provides creative freedoms	provides opportunity to take responsibility
P: reasons for considering the PHS attractive	reasons related to occupation	working conditions or working atmosphere are good	working atmosphere are good
P: reasons for considering the PHS attractive	reasons related to occupation	working conditions or working atmosphere are good	working conditions are good
P: reasons for considering the PHS attractive	reasons related to occupation	working conditions or working atmosphere are good	working conditions or working atmosphere are good
P: reasons for considering the PHS attractive	reasons related to reputation and image	Positive image and good reputation	PHS has a positive reputation or its work acknowledged
P: reasons for considering the PHS attractive	reasons related to responsiveness and localization	being active and having impact in the community	acting in the community or on the local level
P: reasons for considering the PHS attractive	reasons related to responsiveness and localization	being active and having impact in the community	being active and having impact in the community
P: reasons for considering the PHS attractive	reasons related to responsiveness and localization	being active and having impact in the community	close to the population
P: reasons for considering the PHS attractive	reasons related to responsiveness and localization	being active and having impact in the community	having visible local impact
P: reasons for considering the PHS attractive	reasons related to responsiveness and localization	being active and having impact in the community	local action, global thinking
P: reasons for considering the PHS attractive	reasons related to responsiveness and localization	being responsive to population and their needs	being responsive to population and their needs
P: reasons for considering the PHS attractive	reasons related to responsiveness and localization	has a global perspective, focus, or impact	focused on global topics or challenges
P: reasons for considering the PHS attractive	reasons related to responsiveness and localization	has a global perspective, focus, or impact	global thinking, local action
P: reasons for considering the PHS attractive	reasons related to responsiveness and localization	has a global perspective, focus, or impact	has a global perspective, focus, or impact
P: reasons for considering the PHS attractive	reasons related to topics and activities	ability to do research	provides opportunities for research
P: reasons for considering the PHS attractive	reasons related to topics and activities	action on prevention or on the level of population, systems, and structures (SDH)	attractive, due to action on a population level
P: reasons for considering the PHS attractive	reasons related to topics and activities	action on prevention or on the level of population, systems, and structures (SDH)	attractive, due to action on prevention or on the level of population, systems, and structures (SDH)
P: reasons for considering the PHS attractive	reasons related to topics and activities	action on prevention or on the level of population, systems, and structures (SDH)	attractive, due to action on SDHs or on the system or structural level
P: reasons for considering the PHS attractive	reasons related to topics and activities	action on prevention or on the level of population, systems, and structures (SDH)	attractive, due to participant being interested in public health
P: reasons for considering the PHS attractive	reasons related to topics and activities	action on prevention or on the level of population, systems, and structures (SDH)	attractive, due to focus on setting-based prevention and health promotion
P: reasons for considering the PHS attractive	reasons related to topics and activities	action on prevention or on the level of population, systems, and structures (SDH)	has a broader, more holistic perspective on health
P: reasons for considering the PHS attractive	reasons related to topics and activities	action on prevention or on the level of population, systems, and structures (SDH)	attractive, due to prevention focus
P: reasons for considering the PHS attractive	reasons related to topics and activities	allows combining medicine and public health	allows combining medicine and public health
P: reasons for considering the PHS attractive	reasons related to topics and activities	alternative to clinical medicine	backup option to clinic
P: reasons for considering the PHS attractive	reasons related to topics and activities	alternative to clinical medicine	good alternative to clinic
O. other statements	reasons related to knowledge	lack of knowledge about the PHS	statement on the lack of knowledge about the PHS (general)
O. other statements	reasons related to knowledge	offer internships, be more present in curriculum	be more present in curriculum
O. other statements	reasons related to knowledge	offer internships, be more present in curriculum	offer (more) internships
O. other statements	other unclear or ambiguous statements	other unclear or ambiguous statements	other unclear or ambiguous statements
